# Supplementary material for: Role of the Ca2+-ATPase Pump (SERCA) in Capacitation and the Acrosome Reaction of Cryopreserved Bull Spermatozoa
Source: Cells. 2025 Nov 28;14(23):1892. doi: 10.3390/cells14231892 (PMC12691308; doi:10.3390/cells14231892)
Supplement: Supplementary file 1 [file cells-14-01892-s001.zip]

Archive with 5 entries (5 files):
- Supplementary figure S3.pdf
- Supplementary figure-S1.pdf
- Supplementary figure-S2.pdf
- SUPPLEMENTARY- TABLE S1-parameters of motility.pdf
- supplementary-movie S1.avi
